# Supplementary material for: Epilepsy and nodding syndrome in association with an Onchocerca volvulus infection drive distinct immune profile patterns
Source: PLoS Negl Trop Dis. 2023 Aug 3;17(8):e0011503. doi: 10.1371/journal.pntd.0011503 (PMC10426931; doi:10.1371/journal.pntd.0011503)
Supplement: S1 Table — Diagnosis of epilepsy was made according to the definition of epilepsy of the international league against epilepsy [36]. (XLSX) [file pntd.0011503.s002.xlsx]

## Sheet: Tabelle1
Patient number	Group	IVM intake in the past 5 years (2009-2014)	Anti-seizure medication at time of investigation	History of malaria
1	CTRL	yes	-	yes
2	CTRL	yes	-	yes
3	CTRL	yes	-	yes
4	CTRL	no	-	no
5	CTRL	yes	-	yes
6	CTRL	no	-	no
7	CTRL	no	-	yes
8	CTRL	no	-	yes
9	CTRL	no	-	yes
10	CTRL	yes	-	yes
11	CTRL	yes	-	yes
12	CTRL	yes	-	no
13	CTRL	yes	-	yes
14	CTRL	yes	-	yes
15	CTRL	no	-	no
16	CTRL	no	-	no
17	CTRL	yes	-	yes
18	CTRL	yes	-	yes
19	CTRL	yes	-	yes
20	CTRL	yes	-	yes
21	CTRL	yes	-	yes
22	CTRL	yes	-	yes
23	CTRL	yes	-	yes
24	CTRL	yes	-	yes
25	CTRL	n/a	-	n/a
26	CTRL	yes	-	yes
27	CTRL	yes	-	yes
28	CTRL	no	-	yes
29	CTRL	no	-	no
30	CTRL	no	-	yes
31	CTRL	yes	-	yes
32	CTRL	yes	-	yes
33	CTRL	yes	-	yes
34	CTRL	yes	-	yes
35	CTRL	yes	-	yes
36	CTRL	yes	-	yes
37	CTRL	yes	-	no
38	CTRL	yes	-	yes
39	EpNd	yes	CBZ	yes
40	EpNd	yes	Phe	yes
41	EpNd	yes	PHT	yes
42	EpNd	yes	PHT	yes
43	EpNd	yes	PHT	yes
44	EpNd	yes	PB	yes
45	EpNd	yes	CBZ	yes
46	EpNd	yes	none	yes
47	EpNd	yes	CBZ	yes
48	EpNd	yes	Phe	no
49	EpNd	n/a	CBZ	yes
50	EpNd	yes	CBZ	no
51	EpNd	n/a	n/a	n/a
52	EpNd	yes	PB	yes
53	EpNd	no	PB	yes
54	EpNd	yes	PHT	yes
55	EpNd	yes	CBZ	yes
56	EpNd	yes	CBZ	no
57	EpNd	yes	PB	no
58	EpNd	yes	CBZ	yes
59	EpNd	yes	PB	no
60	EpNd	no	PHT	yes
61	EpNd	yes	PB	yes
62	EpNd	no	PB	no
63	EpNd	yes	PB	yes
64	EpNd	no	PB	yes
65	EpNd	yes	PB	yes
66	EpNd	yes	PB	yes
67	EpNd	yes	CBZ	n/a
68	EpNd	yes	PB	yes
69	EpNd	yes	PB	yes
70	EpNd	yes	PB	yes
71	EpNd	n/a	n/a	n/a
72	EpNd	yes	PB	yes
73	EpNd	yes	PB	yes
74	EpNd	yes	CBZ	yes
75	EpNd	yes	PB	no
76	EpNd	yes	PB	no
77	EpNd	yes	CBZ	yes
78	EpNd	yes	PB	yes
79	EpNd	no	PB	yes
80	EpNd	yes	PB	yes
81	EpNd	yes	PB	yes
82	EpNd	yes	PB	no
83	EpNd	yes	CBZ	yes
84	OV + EpNd	yes	PB	no
85	OV + EpNd	yes	PB	no
86	OV + EpNd	no	CBZ	yes
87	OV + EpNd	yes	PHT	yes
88	OV + EpNd	yes	PB	yes
89	OV + EpNd	yes	PB	yes
90	OV + EpNd	yes	PB	yes
91	OV + EpNd	yes	PB	yes
92	OV + EpNd	yes	CBZ	no
93	OV + EpNd	yes	PHT	yes
94	OV + EpNd	yes	none	yes
95	OV + EpNd	yes	PB	no
96	OV + EpNd	yes	Phe	yes
97	OV + EpNd	yes	PB	yes
98	OV + EpNd	yes	PB	yes
99	OV + EpNd	yes	PHT + PB	yes
100	OV + EpNd	yes	PB	yes
101	OV + EpNd	yes	PHT	yes
102	OV + EpNd	yes	PB	yes
103	OV + EpNd	no	PB	yes
104	OV + EpNd	yes	PHT	yes
105	OV + EpNd	yes	PB	yes
106	OV + EpNd	yes	PB	no
107	OV + EpNd	yes	PHT	yes
108	OV + EpNd	yes	PB	yes
109	OV + EpNd	yes	PB+ PHT	yes
110	OV + EpNd	yes	PB	yes
111	OV + EpNd	yes	CBZ	yes
112	OV + EpNd	yes	n/a	no
113	OV + EpNd	yes	PB	yes
114	OV + EpNd	yes	PHT	yes
115	OV + EpNd	no	PB	yes
116	OV + EpNd	yes	PB	yes
117	OV + EpNd	yes	CBZ	yes
118	OV + EpNd	yes	CBZ	yes
119	OV + EpNd	yes	PB	yes
120	OV + EpNd	yes	PB	yes
121	OV + EpNd	yes	PHT	yes
122	OV + EpNd	yes	CBZ	yes
123	OV + EpNd	yes	PB	yes
124	OV + EpNd	yes	CBZ	yes
125	OV + EpNd	yes	CBZ	yes
126	OV + EpNd	no	CBZ	yes
127	OV + EpNd	yes	just started CBZ	yes
128	OV + EpNd	yes	CBZ	yes
129	OV + EpNd	yes	PHT	yes
130	OV + EpNd	yes	none	yes
131	OV + EpNd	yes	PB	no
132	OV + EpNd	yes	PHT	yes
133	OV + EpNd	yes	PB	yes
134	OV + EpNd	yes	PHT	yes
135	OV + EpNd	yes	PB	no
136	OV + EpNd	no	PB	yes
137	OV + EpNd	yes	PB + PHT	yes
138	OV + EpNd	yes	PHT	yes
139	OV + EpNd	yes	PHT	yes
140	OV + EpNd	yes	PB	yes
141	OV + EpNd	yes	PB	yes
142	OV + EpNd	yes	CBZ	yes
143	OV + EpNd	n/a	CBZ	n/a
144	OV + EpNd	yes	PB	no
Diagnosis of nodding syndrome was made according to the WHO case definition (Dowell et. al 2013), all individuals fulfilled diagnostic criteria of probable nodding syndrome, 2 individuals were confirmed cases by ictal video-eeg monitoring
Diagnosis of Epilepsy was made according to the definition of epilepsy of the international league against epilepsy (Fisher et al. 2014)
abbreviations:
CTRL	control
EpNd	Epilepsy or nodding syndrome O. volvulus negative
OV + EpNd	Epilepsy or nodding syndrome O. volvulus positive
IVM	Ivermectin
CBZ	carbamazepine
PHT	phenytoin
PB	Phenobarbitone
n/a	no information given
