# Supplementary material for: Epilepsy and nodding syndrome in association with an Onchocerca volvulus infection drive distinct immune profile patterns
Source: PLoS Negl Trop Dis. 2023 Aug 3;17(8):e0011503. doi: 10.1371/journal.pntd.0011503 (PMC10426931; doi:10.1371/journal.pntd.0011503)
Supplement: S4 Table — (XLSX) [file pntd.0011503.s005.xlsx]

## Sheet: Tabelle1
ID (for paper)	final 3 groups	subgroup	MF status	MF	weight skin snip	MF per weight	OV PCR	IVM yes/no	IVM 2008	IVM 2009	IVM 2010	IVM 2011	IVM 2012	IVM 2013	IVM 2014	IVM rounds since 2008	side effects of IVM	description side effects of IVM	Anti-seizure medication at time of investigation	History of malaria	OV specific IgG1 OD	OV specific IgG2 OD	OV specific IgG3 OD	OV specific IgG4 OD	OV specific IgE OD	ratio OV specific IgG4 IgE	ECP ng/ml	IgE total OD	IgG4 total OD	IL-10 pg/ml	IL-6 pg/ml	Monozytes %	Lymphocytes %	Neutrophiles %	Eosinophiles %	Basophiles %	NATOG µM	Leiomodin ng/ml	Eotaxin pg/ml	GRO-α pg/ml	IL8 pg/ml	IP-10 pg/ml	MCP1 pg/ml	MIP1-α pg/ml	MIP1-β pg/ml	RANTES MFI	SDF-1α pg/ml	Amyloid-β 1-40 pg/ml	Amyloid-β 1-42 pg/ml
1	CTRL	CTRL	neg			0	neg	yes	yes	yes	yes	yes	yes	yes	yes	7	no		-	yes												3	51	43	3	0
2	CTRL	CTRL	neg			0	neg	yes	yes	yes	yes	yes	yes	yes	yes	7	yes	itching	-	yes												4	61	29	7	0			360.55	109.22	36.97	491.65	40.14	30.48	265.46	5768.5	24932.8	9.23	0.01
3	CTRL	CTRL	neg			0	neg	yes	yes	yes	yes	yes	yes	yes	yes	7	yes	itching	-	yes												4	62	19	15	0	1.74
4	CTRL	CTRL	neg			0	neg	no	no	no	no	no	no	no	no	0			-	no																	0.37
5	CTRL	CTRL	neg			0	neg	yes									no		-	yes												1	52	40	7	0	0.25
6	CTRL	CTRL	neg			0	neg	no											-	no																	0.33
7	CTRL	CTRL	neg			0	neg	no	no	no	no	no	no	yes	yes	2	yes	itching	-	yes												0	65	28	7	0	0.11
8	CTRL	CTRL	neg			0	neg	no											-	yes												3	47	44	6	0
9	CTRL	CTRL	neg			0	neg	no											-	yes												0	55	44	1	0
10	CTRL	CTRL	neg			0	neg	yes	yes	yes	yes	yes	yes	yes	yes	7	no		-	yes												2	53	43	2	0
11	CTRL	CTRL	neg			0	neg	yes	yes	yes	yes	yes	yes	yes	yes	7	yes	itching	-	yes												4	52	37	7	0	2.12
12	CTRL	CTRL	neg			0	neg	yes	no	no	no	no	no	no	yes	1	yes	skin swelling and itching	-	no												0	55	42	3	0	0.11
13	CTRL	CTRL	neg			0	neg	yes	yes	yes	yes	yes	yes	yes	yes	7	no		-	yes												3	49	46	2	0
14	CTRL	CTRL	neg			0	neg	no											-	yes												1	61	23	15	0
15	CTRL	CTRL	neg			0	neg	no											-	no	0.01	0.02	0.02	0.02	0.02	1.17	3.94	0.086	0.064	3.98	2.62							21.49	1851.13	116.63	9.45	1409.31	83.92	20.43	151.18	2754.5	13747.8	9.23	0.01
16	CTRL	CTRL	neg			0	neg	yes	yes	yes	yes	yes	yes	yes	yes	7	no		-	no	0	0.03	0	0.01	0.01	0.55	5.42	0.054	0.516	4.67	2							3.89	793.66	72.02	3.26	971.82	25.53	8.25	164.34	3857.5	11657.3	9.23	0.01
17	CTRL	CTRL	neg			0	neg	yes	yes	yes	yes	yes	yes	yes	yes	7	yes	itching	-	yes	0.02	0.1	0.23	0.9	0.18	4.88	6.24	0	0.255	3.15	2							19.18	477.26	109.22	10.72	719.47	39.4	46.28	268.1	6931.5	10405.2	9.23	2.02
18	CTRL	CTRL	neg			0	neg	yes	yes	yes	yes	yes	yes	yes	yes	7	no		-	yes	0.01	0.09	0.06	0.03	0.02	1.4	3.45	0.025	0.126	4.55	4.19							10.44	41.63	26.24	12.87	184.75	21.23	101.8	156.75	6948.5	723.34	9.23	0.42
19	CTRL	CTRL	neg			0	neg	yes	yes	yes	yes	yes	yes	yes	yes	7	no		-	yes	0.01	0.02	0.08	0.25	0.08	3.22	8.46	0.477	0.713	10.52	2							9.65	553.22	135.08	32.69	709.02	19.37	16.59	291.56	5769.5	12203.3	9.23	0.01
20	CTRL	CTRL	neg			0	neg	yes	yes	yes	yes	yes	yes	yes	yes	7	no		-	yes	0.01	0.08	0.04	0.27	0.01	38.71	5.44	0.376	0.448	2.07	2	5	53	42	0	0	0.38	20.98	803.83	710.68	6.25	1327.03	47.52	14.02	353.25	6692.5	16706.2	9.23	0.01
21	CTRL	CTRL	neg			0	neg	yes	yes	yes	yes	yes	yes	yes	yes	7	yes	itching	-	yes	0.02	0.03	0.23	0.65	0.04	15.9	7.38	0.496	0.406	17	2	1	57	35	7	0	1.03	18.5	798.75	698.96	46.99	1380.05	36.77	18.7	368.06	6485.5	17411.4	93.98	0.01
22	CTRL	CTRL	neg			0	neg	yes	no	no	yes	yes	yes	yes	yes	5	yes	itching	-	yes
23	CTRL	CTRL	neg			0	neg	yes									no		-	yes												3	55	40	2	0
24	CTRL	CTRL	neg			0	neg												-	yes
25	CTRL	CTRL	neg			0	neg	yes	yes	yes	yes	yes	yes	yes	yes	7	no		-	n/a	0.01	0.09	0.04	0.34	0.19	1.78	6.2	0.086	0.39	5.81	2							27.83	1255.1	615.62	3.39	1583.81	113.4	12.31	122.04	2278	5667.04	9.23	0.3
26	CTRL	CTRL	neg			0	neg	yes					yes			1	no		-	yes	0	0.19	0.03	0.02	0.28	0.05	8.7	0.567	0.631	2	2							24.1	57.79	35.97	14.61	540.12	17.78	70.23	167.35	8596	855.5	9.23	0.01
27	CTRL	CTRL	neg			0	neg	no											-	yes	0.01	0.09	0.02	0.06	0.02	3.1	6.34	0.529	0.696	2	2							10.72	701.14	214.68	16.93	735.93	30.65	34.77	166.31	6624.5	11356.4	9.23	0.01
28	CTRL	CTRL	neg			0	neg	no											-	yes
29	CTRL	CTRL	neg			0	neg	no											-	no	0.01	0.09	0.06	0.3	0.21	1.43	2.95	0.291	0.523	2	2							11.56	727.03	651.63	2.59	897.63	94.95	3.3	191.91	5174.5	9646.1	9.23	2.42
30	CTRL	CTRL	neg			0	neg	yes	yes	yes	yes	yes	yes	yes	yes	7	no		-	yes	0	0.02	0.03	0	0.02	0.06	6.68	0.508	0.268	5.72	6.26							8.27	56.07	39.3	7.82	213.51	130.24	64.23	138.1	7500	472.03	9.23	0.99
31	CTRL	CTRL	neg			0	neg	yes	no	no	no	no	yes	yes	yes	3	no		-	yes	0.01	0.05	0.02	0.71	0.02	32.18	4.04	0.56	0.303	5.98	2.6							4.78	42.96	32.44	9.47	76.39	110.77	62.33	143.35	7273	907.3	9.23	1.82
32	CTRL	CTRL	neg			0	neg												-	yes
33	CTRL	CTRL	neg			0	neg	yes	yes	yes	yes	yes	yes	yes	yes	7	yes	itching and rashwelling skin	-	yes	0.24	0.85	0.94	1.05	0.67	1.57	7.81	0.797	0.501	15.95	3.33						0.6	8.84	63.71	61.82	53.97	604.08	34.79	88.63	253.62	6686	875.06	9.23	0.93
34	CTRL	CTRL	neg			0	neg	yes	yes	yes	yes	yes	yes	yes	yes	7	no		-	yes	0.01	0.03	0.05	0.06	0.23	0.25	9.08	0.126	0.285	2.95	6.73						0	8.36	81.27	34.58	253.25	260.76	38.66	86.4	193.41	7508	1065.98	9.23	0.42
35	CTRL	CTRL	neg			0	neg	yes									yes	itching	-	yes
36	CTRL	CTRL	neg			0	neg	yes	yes	yes	yes	yes	yes	yes	yes	7	no		-	yes
37	CTRL	CTRL	neg			0	neg	yes	yes	yes	yes	yes	yes	yes	yes	7	yes	itching	-	no
38	CTRL	CTRL	neg			0	neg	yes	yes	yes	yes	yes	yes	yes	yes	7	yes	itching	-	yes	0.04	0.33	0.4	0.96	0.58	1.65	5.1	0.776	0.373	6.83	4.38						0.26	8.12	92.18	21.84	7.14	211.5	3.99	113.51	164.05	7031	928.95	9.23	2.51
39	EpNd	Nd	neg			0	neg	yes	yes	yes	yes	yes	yes	yes	no	6	yes	rash + itching	CBZ	yes	0.02	0.15	0.15	0.14	0.01	9.86	5.97	0.433	0.717	2	2.48	9	25	51	15	0		43.67	1625.01	2148.14	10.72	1283.99	204.63	15.62	287.26	2358	12877.9	9.23	2.63
40	EpNd	Nd	neg			0	neg	yes	no	yes	yes	yes	yes	yes	no	5	no		Phe	yes	0.04	0.04	0.12	0.34	0.02	18.83	3.79	0.005	0.35	10.94	2.19						9.58	21.2	1386.23	1518.92	3.39	1519.39	52.6	16.04	367.39	6517	15829.7	9.23	3.85
41	EpNd	Nd	neg			0	neg	yes	yes	yes	yes	yes	yes	yes	yes	7	no		PHT	yes												2	17	74	7	0
42	EpNd	Nd	neg			0	neg	yes	yes	yes	yes	yes	yes	yes	yes	7	yes		PHT	yes	0.02	0.08	0.05	0.42	0.03	15	5.46	0.617	0.589	5.62	3.14	5	33	56	6	0	29.7	20.91	430.43	4100.04	20.28	724.68	38.27	21.38	668.42	6250.5	13482.4	9.23	0.01
43	EpNd	Nd	neg			0	neg	yes	no	no	no	yes	yes	yes	no	3	no		PHT	yes	0.03	0.07	0.17	0.72	0.1	7.53	3.25	0.122	0.605	10.57	4.94	2	54	36	8	0	1.67	10.95	682.92	355.86	2.19	669.38	147.27	9.21	196.17	6272.5	12647	9.23	3.74
44	EpNd	Nd	neg			0	neg	yes	no	no	no	no	yes	no	no	1	no		PB	yes	0.01	0.07	0.05	0.62	0.05	12.57	3.41	0.181	0.268	5.6	5.25	1	46	46	7	0	5.66	8.78	36.87	97.81	5.92	705.44	15.69	368.92	198.57	7749.5	784.18	9.23	3.82
45	EpNd	Nd	neg			0	neg	yes	no	no	no	no	no	no	yes	1	yes	itching, swelling of face	CBZ	yes
46	EpNd	Nd	neg			0	neg	yes	no	no	no	no	yes	yes	yes	3	no		none	yes	0.07	0.24	0.08	1.04	0.1	10.09	4.49	0.405	1.038	21.63	11.15							31.1	929.11	1184.66	8.05	3093.54	70	21.03	335.15	6567.5	8559.92	9.23	5.97
47	EpNd	Nd	neg			0	neg	yes	yes	yes	yes	yes	yes	yes	yes	7	no		CBZ	yes																	0.48
48	EpNd	Nd	neg			0	neg	yes	no	no	no	no	yes	yes	no	2	no		Phe	no
49	EpNd	Nd	neg			0	neg												CBZ	yes	0.11	0.2	0.38	0.95	0.11	8.62	7.2	0.77	0.481	14.1	3.26	4	12	80	4	0		31.45	87.14	568.09	11.36	562.67	89.57	87.99	286.84	7908	1218.74	9.23	1.61
50	EpNd	Nd	neg			0	neg	yes	yes	yes	yes	yes	yes	yes	yes	7	no		CBZ	no	0.04	0.1	0.16	0.78	0.04	22.34	2.11	0.597	0.396	10.39	4.77	3	64	28	6	0	1.6	31.62	33.21	144.55	8.16	169.46	46.96	72.16	161.12	5331.5	552.75	9.23	2.51
51	EpNd	Ep	neg			0	neg												n/a	n/a
52	EpNd	Nd	neg			0	neg	yes	yes	yes	yes	yes	yes	yes	no	6	yes		PB	yes	0.03	0.11	0.05	0.12	0.17	0.69	7.9	0.799	0.496	9.79	5.5							7.31	34.64	32.44	7.14	258.01	18.97	64.93	155.42	7909	782.9	9.23	4.14
53	EpNd	Nd	neg			0	neg	no											PB	yes	0.06	0.13	0.32	0.41	0.4	1.05	5.56	0.797	0.451	12.2	4.34							25.19	18.2	124.87	11.36	598.88	31.75	88.53	178.97	5413.5	517.63	9.23	1.82
54	EpNd	Nd	neg			0	neg	yes	yes	yes	yes	yes	yes	yes	yes	7	no	itching	PHT	yes	0.04	0.31	0.08	0.47	0.23	1.99	6.79	0.803	0.423	27.67	2.53							17.16	24.52	249.09	15.18	568.29	12.99	314.25	247.33	8092.5	788.02	9.23	3.14
55	EpNd	Ep	neg			0	neg	yes	no	no	no	no	no	yes	yes	2	no	itching	CBZ	yes	0	0.02	0.07	0	0.02	0.17	1.67	0.532	0.082	2	2	6	62	29	3	0		32.35	309.47	2480.93	8.82	1335.9	191.8	9.76	513.35	6299.5	24257.5	9.23	1.06
56	EpNd	Ep	neg			0	neg	yes	no	no	no	no	no	no	yes	1	yes	itching	CBZ	no	0.21	0.9	0.98	0.99	0.7	1.42	1.05	0.689	0.288	4.62	13.44	8	23	68	1	0	1.82	32.49	1245.79	3750.84	7.77	3611.58	134.09	9.02	571.96	6063	10863.7	9.23	7.43
57	EpNd	Ep	neg			0	neg	yes	yes	yes	yes	yes	yes	yes	yes	7	no		PB	no	0.12	0.42	0.62	1.16	0.38	3.08	8.27	0.572	0.79	8.92	2	0	44	53	3	0		17.14	1598.68	167.97	2.32	1422.43	142.54	10.47	148.54	5309.5	7339.11	9.23	2.91
58	EpNd	Ep	neg			0	neg	yes							yes	1	no		CBZ	yes	0	0.03	0.03	0.02	0.01	2.1	6.63	0.189	0.488	4.03	7.45							28.56	1772.31	2210.78	11.22	900.08	187.76	12.15	414.21	5730	12294.8	9.23	3.23
59	EpNd	Ep	neg			0	neg	yes	yes	yes	yes	yes	yes	yes	yes	7	no		PB	no
60	EpNd	Ep	neg			0	neg	no											PHT	yes	0.01	0.1	0.08	0.08	0.07	1.09	3.57	0.085	0.438	2	2.24	3	37	57	3	0	0.69	33.05	1217.75	1148.7	5.56	1639.96	171.57	187.98	257.55	987.5	11431.5	9.23	4.06
61	EpNd	Ep	neg			0	neg	yes	yes	yes	yes	yes	yes	yes	yes	7	no		PB	yes	0.05	0.59	0.52	0.34	0.3	1.14	5.14	0.154	0.451	6.23	2	10	43	39	8	0	0.45	30.17	57.54	316.56	18.34	816.11	40.14	86.05	232.51	6806	1021.87	9.23	3.86
62	EpNd	Ep	neg			0	neg	no											PB	no
63	EpNd	Ep	neg			0	neg	yes									no		PB	yes	0.04	0.19	0.07	1.13	0.05	25.02	4.84	0.649	0.869	9.36	9.19							38.83	466.29	1914.56	11.15	647.95	39.77	14.91	301.84	4161	9213.97	9.23	5.07
64	EpNd	Ep	neg			0	neg	no	no	no	no	no	no	no	no	0			PB	yes
65	EpNd	Ep	neg			0	neg	yes	no	no	yes	yes	yes	yes	yes	5	no		PB	yes	0	0	0.01	0	0.01	0.67	3.52	0.006	0.005	3.19	2	4	50	44	2	0	0.19	11.31	63.83	31.71	14.33	214.12	30.89	70.73	171.7	7836	873.7	9.23	4.3
66	EpNd	Ep	neg			0	neg	yes	yes	yes	yes	yes	yes	yes	yes	7	no		PB	yes	0.02	0.18	0.05	0.33	0		6.19	0.025	0.3	3.16	8.34	2	65	23	10	0		25.64	26.7	123.65	14.04	327.88	31.75	419.66	219	8639	1251.62	9.23	1.05
67	EpNd	Ep	neg			0	neg	yes	yes	yes	yes	yes	yes	yes	yes	7	yes	swelling/itching 2008	CBZ	n/a	0.02	0.04	0.21	0.2	0.14	1.43	3.15	0.706	0.231	31.14	9.43	3	54	35	8	0	3.55	14.63	63.35	239.58	14.61	753.12	29.13	83.42	235.13	6682.5	756.92	9.23	1.11
68	EpNd	Ep	neg			0	neg	yes	yes	yes	yes	yes	yes	yes	yes	7	no		PB	yes	0.1	0.47	0.45	0.97	0.61	1.59	5.35	0.771	0.4	13.72	2	4	54	31	11	0	0	13.75	49.06	88.32	11.97	387.32	42.77	82.05	162.33	6089.5	762.59	9.23	1.17
69	EpNd	Ep	neg			0	neg	yes	no	no	no	no	no	no	yes	1	no		PB	yes	0	0.02	0.05	0	0.03	0.08	8.5	0.141	0.255	4.69	7.56	2	55	37	6	0		21.71	107.16	133.78	13.75	246.7	42.53	86.29	233.09	7970	825.65	9.23	5.07
70	EpNd	Ep	neg			0	neg	yes	yes	yes	yes	yes	yes	yes	yes	7	no		PB	yes	0.01	0.05	0.03	0.37	0.05	7.94	2.12	0.552	0.231	4.69	3.26	4	65	29	2	0	0.33	43.47	154.04	393.55	13.16	375.33	126.83	282.95	274.51	7473.5	1059.82	9.23	6.48
71	EpNd	Ep	neg			0	neg												n/a	n/a	0.01	0.09	0.06	0.19	0.01	18.6	2.59	0.022	0.15	2	2							16.99	155.31	157.14	6.45	135.19	65.02	74.32	174.25	7547.5	595.84	9.23	0.42
72	EpNd	Ep	neg			0	neg	yes	yes	yes	yes	yes	yes	yes	yes	7	no		PB	yes	0.03	0.09	0.07	0.6	0.09	6.84	5.38	0.189	0.215	6.2	7.25	2	70	16	12	0	0.76	28.41	150	465.93	33.68	427.84	82.94	84.46	275.23	6993	890.06	9.23	2.13
73	EpNd	Ep	neg			0	neg	yes	yes	no	no	no	no	yes	yes	3	no		PB	yes	0.03	0.19	0.1	0.77	0.01	64.33	1.72	0.061	0.284	2.32	7.4	4	41	55	0	0	4.49	41.98	39.61	60.53	5.39	377.68	70.47	71.46	169.12	7557	692.24	9.23	0.42
74	EpNd	Ep	neg			0	neg	yes	no	no	no	no	no	yes	yes	2	no		CBZ	yes	0.05	0.13	0.11	0	0.27	0	4.3	0.49	0	11.29	1.85	5	46	39	10	0		97.22	54.59	436.33	14.18	344.86	33.29	82.88	255.72	5551	829.6	9.23	0.68
75	EpNd	Ep	neg			0	neg	yes	no	no	no	no	no	yes	yes	2	no		PB	no	0.08	0.36	0.56	1.04	0.95	1.09	7.2	0.783	0.423	10.77	2.82						3.34	12.1	64.54	57.36	29.46	407.06	21.95	80.75	230.17	6075	800.89	9.23	0.42
76	EpNd	Ep	neg			0	neg	yes	yes	yes	yes	yes	yes	yes	yes	7	no		PB	no	0.13	0.53	0.74	0.95	0.27	3.47	4.19	0.738	0.593	14.81	6.6	3	49	41	7	0		33.28	44.54	34.58	11.36	137.96	33.98	199.68	157.1	6817	615.42	9.23	2.46
77	EpNd	Ep	neg			0	neg	yes	yes	yes	yes	yes	yes	yes	yes	7	no		CBZ	yes	0.04	0.25	0.19	0.07	0.97	0.07	2.95	0.004	0.061	7.34	4.63	2	43	53	2	0	0	17.02	84.22	107.45	14.33	350.34	44.73	79.68	188.5	7845	973.95	9.23	2.6
78	EpNd	Ep	neg			0	neg	yes	yes	yes	yes	yes	yes	yes	yes	7	no		PB	yes	0	0.04	0.09	0	0	1	2.61	0.02	0	18.78	2.14	4	36	60	0	0	0.17	32.53	78.53	162.22	24.3	878.58	67.34	85.81	215.22	6342.5	676.01	9.23	0.75
79	EpNd	Ep	neg			0	neg	no	no	no	no	no	no	no	no	0			PB	yes
80	EpNd	Ep	neg			0	neg	yes	yes	yes	yes	yes	yes	yes	yes	7	no		PB	yes
81	EpNd	Ep	neg			0	neg	yes	yes	yes	yes	yes	yes	yes	yes	7	no		PB	yes
82	EpNd	Ep	neg			0	neg	yes	yes	yes	yes	yes	yes	yes	yes	7	no		PB	no
83	EpNd	Ep	neg			0	neg	yes	yes	yes	yes	yes	yes	yes	yes	7	no		CBZ	yes
84	OV+ EpNd	OV+ Nd	neg			0	pos	yes	no	no	yes	yes	yes	yes	yes	5	no		PB	no	0.17	0.91	0.43	1.14	0.25	4.61	7.09	0	0.574	35.38	8.35	1	26	59	14	0	28.12	22.26	447.02	294.97	6.8	1424.62	166.51	26.64	303.17	4639	14376.6	200.25	0.01
85	OV+ EpNd	OV+ Nd	neg			0	pos	yes	yes	no	no	no	no	no	no	1	no		PB	no	0.02	0.25	0.09	0.59	0.01	84.71	8.07	0.148	0.598	2.61	2						3.26	11.13	934.06	511.04	4.47	920.38	216.78	17.4	195.18	6047.5	6771.35	52.31	0.01
86	OV+ EpNd	OV+ Nd	neg			0	pos	no											CBZ	yes	0.02	0.07	0.05	0.03	0.12	0.22	2.21	0.735	0.13	6.51	6.67	2	60	36	2	0		6.16	31.19	19.89	6.97	263.51	23.7	73.49	146.01	6956	668.25	9.23	1.34
87	OV+ EpNd	OV+ Nd	neg			0	pos	yes	no	no	no	yes	yes	yes	no	3	no		PHT	yes	0.09	0.17	0.13	0.89	0.11	8.04	5.11	0.246	0.328	2	3.52							3.24	89.39	50.2	4.66	126.37	49.03	66.26	143.54	5490.5	782.9	9.23	5.76
88	OV+ EpNd	OV+ Nd	neg			0	pos	yes	no	no	no	no	no	no	yes	1	no	1x insecure which year	PB	yes	0.06	0.74	0.21	0.95	0.87	1.08	7.32	0.737	0.364	15.97	5.01	3	64	21	12	0		26.89	39.88	106.18	7.14	1330.36	38.16	120.79	170.2	6218.5	944.51	9.23	2.65
89	OV+ EpNd	OV+ Nd	neg			0	pos	yes	yes	yes	yes	yes	no	no	yes	5	no		PB	yes	0.12	0.92	0.79	1.12	0.91	1.23	6.77	0.982	0.561	22.53	4.32	5	38	47	10	0		18.93	15.3	154.4	6.1	215.12	32.32	91.65	172.11	5781	873.7	9.23	3.23
90	OV+ EpNd	OV+ Nd	neg			0	pos	yes	no	no	no	no	no	no	yes	1	no		PB	yes	0.13	0.33	0.72	0.82	0.28	2.92	4.39	0.818	0.546	146.01	9.52	3	29	45	23	0	25.86	12.91	73.47	109.56	18.34	1480.63	21.77	87.88	194.11	7984	864.91	9.23	1.82
91	OV+ EpNd	OV+ Nd	mf+	13	4.3	3.02	pos	yes	yes	yes	yes	yes	yes	no	no	5	no		PB	yes	0.06	0.61	0.52	0.93	0.12	8.09	1.88	0.748	0.492	14.88	3.62	7	43	43	7	0		14.34	43.88	134.18	13.31	629.78	139.96	91.46	211.27	7275	733.84	9.23	0.68
92	OV+ EpNd	OV+ Nd	mf+	13	6.9	1.88	pos	yes	yes	yes	yes	yes	yes	yes	yes	7	no		CBZ	no	0.08	0.5	0.33	1.09	0.16	6.7	5.97	0.596	0.588	11.32	3.23	3	48	23	26	0		14.34	13.78	60	0.57	171.76	0.46	63.5	144.02	5801	588.98	9.23	1.4
93	OV+ EpNd	OV+ Nd	mf+	3	2.6	1.15	pos												PHT	yes
94	OV+ EpNd	OV+ Nd	mf+	31	3.6	8.61	pos	yes	no	no	no	no	no	yes	yes	2	no		none	yes												10	35	54	1	0			164.34	1255.64	3.66	572.93	52.23	58.34	285.27	6007	10111.8	9.23	1.48
95	OV+ EpNd	OV+ Nd	neg			0	pos	yes	no	no	no	no	no	no	yes	1	yes	skin problems	PB	no																	11.69
96	OV+ EpNd	OV+ Nd	mf+	39	1.5	26	pos	yes	yes	yes	yes	yes	yes	yes	yes	7	no		Phe	yes	0.07	0.27	0.27	0.44	0.18	2.5	7.84	0.875	0.322	9.25	4						5.63	4.17	54.34	140.58	11.2	144.84	26.02	74.32	160.78	5448	656.37	9.23	0.93
97	OV+ EpNd	OV+ Nd	neg			0	pos	yes	no	no	no	no	yes	yes	yes	3	yes		PB	yes
98	OV+ EpNd	OV+ Ep	neg			0	pos	yes	no	no	no	no	yes	yes	no	2	yes	itching and swelling	PB	yes
99	OV+ EpNd	OV+ Ep	mf+	96	0.5	192	pos	yes	yes	yes	yes	yes	yes	yes	no	6	no		PHT + PB	yes	0.02	0.5	0.46	0.04	0.41	0.09	6.03	0.715	0.585	8.18	2.07	3	57	30	9	1		6.23	32.64	79.17	5.57	199.91	3.31	89.47	150.45	6154	940.25	9.23	2.92
100	OV+ EpNd	OV+ Ep	mf+	6	5.7	1.05	pos	yes	yes	yes	yes	yes	yes	yes	yes	7	no		PB	yes																	4.4
101	OV+ EpNd	OV+ Ep	neg			0	pos	yes	yes	yes	yes	yes	yes	yes	yes	7	no		PHT	yes	0.14	0.32	0.53	1.15	0.13	8.95	5.79	0.419	0.987	24.15	3.23							29.27	909.28	4071.06	7.77	1506.44	165.5	19.7	598.96	8309	20498.9	93.98	0.83
102	OV+ EpNd	OV+ Ep	neg			0	pos	yes	no	no	no	no	no	yes	yes	2	no		PB	yes	0.27	0.92	0.49	1.07	0.32	3.32	26.81	0.858	0.746	21.22	2	18	44	27	11	0		7.82	49.82	213.89	21.07	622.83	8.34	90.68	565.31	7704	24932.8	9.23	166.88
103	OV+ EpNd	OV+ Ep	neg			0	pos	no											PB	yes	0.13	0.64	0.49	0.93	0.23	3.97	5.46	1.224	0.726	31.86	6.34						0.17	23.91	94.07	500.21	99.32	530.93	45.74	98.83	413.45	6822	1070.62	9.23	0.42
104	OV+ EpNd	OV+ Ep	mf+	19	3.6	5.28	pos	yes	no	no	no	no	no	yes	yes	2	no		PHT	yes	0.13	0.48	0.49	0.85	0.16	5.18	2.51	0.494	0.503	47.61	3.57						17.75	13.89	65.73	42.48	14.33	963.92	18.97	87.66	197.96	6955	795.09	9.23	2.22
105	OV+ EpNd	OV+ Ep	mf+	650	3	216.67	pos	yes	yes	no	no	no	no	no	no	1	yes	swollen skin + itching	PB	yes	0.01	0.09	0.07	0	0.02	0.11	5.05	0.822	0.641	12.03	2	5	45	12	38	0		9.97	61.19	325.86	1.84	661.81	54.41	85.21	209.25	8267	785.46	9.23	2.79
106	OV+ EpNd	OV+ Ep	mf+	7	1.9	3.68	pos	yes	yes	yes	yes	yes	yes	yes	yes	7	no		PB	no												2	72	2	24	0	28.55
107	OV+ EpNd	OV+ Ep	neg			0	pos	yes	yes	yes	yes	yes	yes	yes	no	6	no		PHT	yes	0.05	0.18	0.16	0.7	0.13	5.55	4.38	0.776	0.374	34.81	3.93	3	44	48	5	0	8.87	2.3	37.15	27.07	1.65	97.24	34.11	120.79	129.31	6426.5	721.49	9.23	4.99
108	OV+ EpNd	OV+ Ep	neg			0	pos	yes									no		PB	yes	0.01	0.12	0.13	0.05	0.04	1.13	3.5	0.101	0	7.08	2						0.5	5.31	50.58	29.45	5.75	142.23	26.82	72.61	143.54	5718	773.98	9.23	6.42
109	OV+ EpNd	OV+ Ep	neg			0	pos	yes	no	no	no	no	no	no	yes	1	yes	rash, itching	PB+ PHT	yes	0.06	0.08	0.07	1.01	0.35	2.88	7.59	0.718	0.297	10.08	25.38							5.82	27.01	57.36	40.84	166.39	6.88	89.37	182.02	6818.5	632.28	9.23	0.42
110	OV+ EpNd	OV+ Ep	neg			0	pos	yes	yes	yes	yes	yes	yes	yes	yes	7	no		PB	yes	0.07	0.27	0.05	1	0.1	10.44	7.17	0.826	0.863	9.96	10.59							13.27	34.07	41.85	29.46	419.1	17.78	97.15	201.54	7190	668.25	9.23	1.72
111	OV+ EpNd	OV+ Ep	neg			0	pos	yes	yes	yes	yes	yes	yes	yes	yes	7	yes	itching and swelling	CBZ	yes												6	58	29	7	0	51.75		11.04	1700.14	19.08	198.06	22.69	7.86	408.41	6932	1438.35	9.23	0.01
112	OV+ EpNd	OV+ Ep	neg			0	pos	yes	yes	yes	yes	yes	yes	yes	yes	7	no		n/a	no	0.04	0.15	0.18	1	0.05	22.13	5.24	0.536	0.545	9.86	4.1	11	42	31	16	0	5.2	17.14	134.65	156.75	16.85	1531.71	42.3	79.04	192.72	8287	1217.03	9.23	6.35
113	OV+ EpNd	OV+ Ep	mf+	3	3.2	0.94	pos	yes	yes	yes	yes	yes	yes	yes	yes	7	no		PB	yes	0.05	0.26	0.5	0.91	0.05	16.89	3.63	0.035	0.286	3.09	2	1	50	43	6	0		29.03	167.63	38.64	10.74	408.5	28.83	70.73	150.64	6622.5	888.69	9.23	2.79
114	OV+ EpNd	OV+ Ep	neg			0	pos	yes	no	no	no	no	yes	yes	no	2	no		PHT	yes	0.08	0.29	0.57	0.02	0.14	0.11	7.75	0.722	0.07	3.4	3.6	4	36	25	35	0		19.91	70.48	782.94	1.15	285.93	11.36	18.95	148.54	4876.5	3906.14	9.23	3.45
115	OV+ EpNd	OV+ Ep	mf+	121	8.5	14.24	pos	no											PB	yes	0.07	0.2	0.38	1.1	0.2	5.59	7.95	0.885	0.512	6.13	7.04						1.6	10.28	91.84	25.83	29.91	286.2	11.02	81.19	177.59	7632.5	1018.87	9.23	0.42
116	OV+ EpNd	OV+ Ep	neg			0	pos	yes	yes	yes	yes	yes	yes	yes	yes	7	no		PB	yes	0.02	0.05	0.15	0.73	0.15	4.88	6.13	0.774	0.143	10.15	3.47	3	35	52	9	1	0	35.96	176.1	2198.31	4.34	424.3	102.48	5.28	309.81	6091.5	5030.9	9.23	3.47
117	OV+ EpNd	OV+ Ep	mf+	5	4	1.25	pos	yes	yes	yes	yes	yes	yes	yes	yes	7	yes		CBZ	yes												1	60	26	13	0	1.23
118	OV+ EpNd	OV+ Ep	neg			0	pos	yes	yes	yes	yes	yes	yes	yes	yes	7	yes		CBZ	yes	0.03	0.06	0.1	0.92	0.12	7.88	7.3	0.553	0.464	13.29	3.76	2	50	36	12	0	0	14.92	48.55	81.03	12.27	503.17	0.46	69.18	160.6	5590.5	745.65	9.23	2.51
119	OV+ EpNd	OV+ Nd	mf+	11	0.8	13.75	pos	yes	no	no	no	yes	yes	yes	yes	4	no		PB	yes	0.07	0.13	0.2	0.66	0.13	5.17	7.84	0.334	0.685	2	2.85	4	28	39	28	1	4.61	36.98	1118.5	1702.42	8.75	1519.39	156.05	119.08	267.44	1659	12631.6	9.23	2.7
120	OV+ EpNd	OV+ Nd	neg			0	pos	yes	no	no	no	yes	yes	yes	yes	4	no		PB	yes	0.1	0.53	0.24	1.11	0.06	20.22	5.84	0.536	1.187	9.78	3.51						23.36	18.88	85.57	385.77	20.81	1002.46	41.59	238.54	295.23	7234	802.83	9.23	2.22
121	OV+ EpNd	OV+ Nd	neg			0	pos	yes	no	no	no	no	no	yes	yes	2	no		PHT	yes	0.08	0.55	0.23	1.07	0.11	9.53	6.1	0.723	0.717	16.21	2	3	55	15	27	0	6.1	14.43	4.82	31.71	0.08	120.9	6.57	62.73	127.81	6793.5	632.86	9.23	1.61
122	OV+ EpNd	OV+ Nd	mf+	137	114.16	1.2	pos	yes	yes	yes	yes	yes	yes	yes	yes	7	yes	1 time, swollen, itching	CBZ	yes	0.26	0.46	0.49	1.17	0.41	2.84	6.58	0.627	1.062	6.23	43.78	4	40	39	17	0		49.73	1319.88	5340.44	12.14	1249.62	216.78	16.04	723.62	5620	18673.3	9.23	0.01
123	OV+ EpNd	OV+ Nd	neg			0	pos	yes	yes	yes	yes	yes	yes	yes	yes	7	no		PB	yes	0.02	0.13	0.08	0.78	0.01	86.22	6.92	0.781	0.349	7.79	8.34	2	32	65	1	0		9.4	51.59	967.57	54.26	303.65	110.77	93.84	325.32	9433	1427.61	690.1	0.42
124	OV+ EpNd	OV+ Nd	mf+	3	4.8	0.63	pos	yes	yes	yes	yes	yes	yes	yes	yes	7	no		CBZ	yes	0.04	0.32	0.39	0.95	0.08	12.04	5.13	0.385	0.383	6.27	1.85	4	63	28	5	0	1.85	16.7	24.83	76.35	4.66	88.78	25.37	53.32	144.5	6434.5	454.61	9.23	2.88
125	OV+ EpNd	OV+ Nd	mf+	41	3.7	11.08	pos	yes	yes	yes	yes	yes	yes	yes	yes	7	no		CBZ	yes	0.22	0.54	0.31	1.17	0.11	11.1	4.35	0.533	0.932	3.43	2	3	32	29	36	0		35.2	34.35	194.8	5.75	122.9	74.11	66.88	182.02	5003	496.12	9.23	2.6
126	OV+ EpNd	OV+ Nd	mf +	34	1.1	30.91	pos	no	no	no	no	no	no	no	no	0			CBZ	yes	0.05	0.27	0.12	1.12	0.09	12.4	2.18		0.567	27.95	2							23.8	65.73	153.81	16.02	791.04	84.19	293.79	224.75	5477.5	883.9	9.23	2.22
127	OV+ EpNd	OV+ Nd	neg			0	pos	yes	yes	yes	yes	yes	yes	yes	yes	7	no	rash and itch	just started CBZ	yes	0.05	0.26	0.12	0.25	0.09	2.92	7.38	0.805	0.001	18.66	9.15	0	56	39	5	0		9.44	55.95	39.3	16.99	181.83	42.3	91.27	210.82	7956	747.52	181.36	5.14
128	OV+ EpNd	OV+ Nd	neg			0	pos	yes	no	no	no	no	no	yes	yes	2	no		CBZ	yes	0.07	0.46	0.38	0.94	0.2	4.72	3.24	0.845	0.602	14.98	25.57						1.1	10.78	44.15	90.55	18.87	253.18	25.69	70.23	159.3	7118.5	565.13	9.23	1.82
129	OV+ EpNd	OV+ Nd	neg			0	pos	yes	yes	yes	yes	yes	yes	no	yes	6	no		PHT	yes	0.05	0.19	0.27	0.76	0.06	12.95	6.08	0.736	0.487	3.47	6.22	8	59	26	7	0	19.16	16.32	69.97	431.44	22.33	241.3	43	82.88	218.56	7597.5	776.53	131.6	3.86
130	OV+ EpNd	OV+ Nd	mf+	4	0.8	5	pos	yes	no	no	no	no	no	yes	no	1	no		none	yes	0.03	0.07	0.06	0.7	0.01	53.92	7.47	0.162	0.355	18.85	3.38	2	46	47	5	0	39.17	13.62	43.88	134.58	10.42	172.92	33.43	219.19	203.75	6260	917.04	9.23	3.19
131	OV+ EpNd	OV+ Nd	neg			0	pos	yes	yes	yes	yes	yes	yes	yes	yes	7	no		PB	no	0.06	0.25	0.4	0.88	0.08	11.53	4.11	0.253	0.427	5.41	3.09	1	48	17	34	0		28.04	46.49	130.96	19	208.09	25.37	75.51	189.6	8707	741.29	9.23	0.42
132	OV+ EpNd	OV+ Ep	neg			0	pos	yes	yes	yes	yes	yes	yes	no	yes	6	no		PHT	yes	0.02	0.25	0.36	0.03	0.15	0.23	6.75	0.648	0.084	2.75	2.73	2	43	52	3	0		35.63	1436.08	7420.93	17.52	1139	37.52	15.2	1120.99	3681.5	21425.4	9.23	1.06
133	OV+ EpNd	OV+ Ep	mf+	7	1.2	5.83	pos	yes	yes	yes	yes	yes	yes	yes	yes	7	yes	sickness, body pain esp 2014	PB	yes	0.04	0.24	0.27	0.97	0.05	18.67	7.1	0.016	0.536	5	5.12	10	43	40	7	0		70.33	96.17	903.16	64.86	1198.33	102.92	104.4	463.83	7684	1461.34	131.6	5.83
134	OV+ EpNd	OV+ Ep	mf+	15	2.9	5.17	pos	yes	yes	yes	yes	yes	yes	yes	yes	7	no		PHT	yes	0.1	0.45	0.31	1.01	0.18	5.78	5.48	0.54	0.971	28.08	5.7							11.75	32.93	107.03	13.75	573.93	6.88	93.04	217.22	7740	890.06	9.23	3.45
135	OV+ EpNd	OV+ Ep	neg			0	pos	yes	yes	yes	yes	yes	yes	yes	yes	7	no		PB	no												4	37	35	24	0	0		140.8	1394.11	5.84	321.82	28.3	4.07	244.39	4245.5	4241.82	9.23	6.29
136	OV+ EpNd	OV+ Ep	mf+	58	1.9	30.53	pos	no											PB	yes	0.13	0.84	1	1	0.14	7.38	5.38	0.819	0.671	9.72	4.74	5	46	27	22	0		18.19	44.93	59.22	8.49	145.59	72.51	77.35	162.76	7698	609.64	9.23	3.32
137	OV+ EpNd	OV+ Ep	neg			0	pos	yes	no	no	no	no	yes	yes	yes	3	no		PB + PHT	yes	0.04	0.24	0.44	0.29	0.77	0.38	7.23	0.811	0.449	39.82	8							10.54	87.59	120.37	14.04	413.31	52.79	92.4	220.18	5612	820.41	9.23	7.8
138	OV+ EpNd	OV+ Ep	mf+	82	6.2	13.23	pos	yes	no	no	no	no	yes	yes	yes	3	no		PHT	yes	0.22	0.69	0.56	0.99	0.23	4.24	6.28	0.856	0.642	21.37	2.58	2	38	45	15	0	0.04	36.61	24.67	145.74	11.66	242.13	27.91	82.88	178.16	4669	831.58	9.23	2.42
139	OV+ EpNd	OV+ Ep	neg			0	pos	yes	yes	yes	yes	yes	yes	yes	yes	7	no		PHT	yes	0.07	0.32	0.41	0.22	0.1	2.21	4.42	0.063	0.058	4.05	3.19	2	43	44	11	0		21.37	57.3	471.12	17.4	245.66	37.14	85.69	242.04	7315.5	813.88	9.23	2.18
140	OV+ EpNd	OV+ Ep	mf+	1	1.1	0.91	pos	yes	no	no	no	no	no	no	yes	1	yes		PB	yes	0.04	0.14	0.08	0.9	0.11	8.23	6.96	0.903	0.494	15.21	5.17	11	56	15	18	0	0.76	71.14	60.22	387.56	45.67	299.26	38.66	273.62	288.88	6150	1049.09	9.23	4.84
141	OV+ EpNd	OV+ Ep	mf+	3	5.9	0.51	pos	yes	yes	yes	yes	yes	yes	yes	yes	7	yes	itching	PB	yes	0.11	0.28	0.65	1.08	0.07	15.41	10.05	0.682	0.567	12.81	6.01	2	32	58	8	0	5.82	14.65	118.76	111.66	21.57	513.75	58.14	81.91	159.99	8816	621.22	9.23	0.93
142	OV+ EpNd	OV+ Ep	neg			0	pos	yes	yes	yes	yes	yes	yes	yes	yes	7	yes	itching	CBZ	yes	0	0	0.02	0.02	0.11	0.14	4.73	0.726	0.166	42.71	7.66	3	26	62	9	0	7.07	33.29	46.36	227.02	18.47	383.31	22.31	88.53	230.76	8575	1106.68	9.23	0.42
143	OV+ EpNd	OV+ Ep	mf+	23	5.7	4.04	pos												CBZ	n/a	0.02	0.16	0.16	0.2	0.36	0.57	2.4	0.763	0.53	10.32	10.92						2.53	3.04	48.55	26.24	9.47	331.26	23.01	58.21	133.27	6064	705.59	9.23	6.59
144	OV+ EpNd	OV+ Ep	neg			0	pos	yes	yes	yes	yes	yes	yes	yes	yes	7	yes	itching + swelling 2008	PB	no	0.05	0.46	0.12	1.01	0.35	2.88	5.62	0.826	0.376	96.38	6.64	3	64	26	9	0	1.65	3.86	13.78	22.76	12.72	208.89	16.54	89.47	153	5812	673.02	9.23	2.03
CTRL	control
EpNd	Epilepsy or nodding syndrome O. volvulus negative
OV+ EpNd	Epilepsy or nodding syndrome O. volvulus positive
IVM	Ivermectin
CBZ	carbamazepine
PHT	phenytoin
PB	Phenobarbitone
n/a	no information given
[truncated: 8 more columns]
